# Supplementary material for: Structure-Driven Performance Enhancement in Palladium–Graphene Oxide Catalysts for Electrochemical Hydrogen Evolution
Source: Materials (Basel). 2024 Oct 31;17(21):5296. doi: 10.3390/ma17215296 (PMC11547229; doi:10.3390/ma17215296)
Supplement: Supplementary file 1 [file materials-17-05296-s001.zip]

Archive with 1 entries (1 files):
- materials-3242545-supplementary.pdf
